# Supplementary material for: Association Behavior of Amphiphilic ABA Triblock Copolymer Composed of Poly(2-methoxyethyl acrylate) (A) and Poly(ethylene oxide) (B) in Aqueous Solution
Source: Polymers (Basel). 2022 Apr 20;14(9):1678. doi: 10.3390/polym14091678 (PMC9105209; doi:10.3390/polym14091678)
Supplement: Supplementary file 1 [file polymers-14-01678-s001.zip]

Archive with 1 entries (1 files):
- polymers-1663206-supplementary.pdf
